# Supplementary material for: Post-Exercise Recovery Modalities in Male and Female Soccer Players of All Ages and Competitive Levels: A Systematic Review
Source: Sports (Basel). 2025 Oct 2;13(10):343. doi: 10.3390/sports13100343 (PMC12567902; doi:10.3390/sports13100343)
Supplement: Supplementary file 1 [file sports-13-00343-s001.zip]

Archive with 1 entries (1 files):
- sports-3841403-supplementary.pdf
